# Supplementary material for: Synthesis, Analytical Characterization, and Human CB1 Receptor Binding Studies of the Chloroindole Analogues of the Synthetic Cannabinoid MDMB-CHMICA
Source: Biomolecules. 2024 Nov 6;14(11):1414. doi: 10.3390/biom14111414 (PMC11592078; doi:10.3390/biom14111414)
Supplement: Supplementary file 1 [file biomolecules-14-01414-s001.zip]

Archive with 1 entries (1 files):
- biomolecules-3260575-supplementary.pdf
